# Supplementary material for: Epidemiology and transmission dynamics of multidrug-resistant organisms in nursing homes within the United States
Source: Nat Commun. 2025 Mar 13;16:2487. doi: 10.1038/s41467-025-57566-3 (PMC11906779; doi:10.1038/s41467-025-57566-3)
Supplement: Supplementary file 4 — Source data [file 41467_2025_57566_MOESM4_ESM.xlsx]

## Sheet: Figure 1
organism	time	pr_overall	pr_overall_lcl	pr_overall_ucl	pr_facilityA	pr_facilityB	pr_facilityC
MRSA	Baseline	9.34066	5.86713	14.5527	7.77778	12.7273	8.10811
MRSA	Discharge	10.989	7.17896	16.4625	6.66667	16.3636	13.5135
MRSA	Any Time	19.2308	14.1098	25.6551	15.5556	25.4545	18.9189
VRE	Baseline	25.8242	19.9518	32.7185	27.7778	27.2727	18.9189
VRE	Discharge	25.2747	19.4573	32.1374	26.6667	25.4545	21.6216
VRE	Any Time	48.3517	41.1289	55.6439	51.1111	49.0909	40.5405
RGNB	Baseline	14.2857	9.88799	20.2009	10	21.8182	13.5135
RGNB	Discharge	9.89011	6.3007	15.1928	8.88889	10.9091	10.8108
RGNB	Any Time	30.2198	23.9512	37.3238	24.4444	36.3636	35.1351
MDRO	Baseline	36.8132	30.0799	44.103	35.5556	43.6364	29.7297
MDRO	Discharge	35.7143	29.0485	42.9831	33.3333	41.8182	32.4324
MDRO	Any Time	65.3846	58.1407	71.9791	66.6667	70.9091	54.0541

## Sheet: Figure 2
outcome	denominator	NumeratorAndPercent
MRSA Colonized at Baseline	182	17 (9.3%)
MRSA Not Colonized at Baseline	182	165 (90.7%)
MRSA Colonized at Discharge	182	20 (11.0%)
MRSA Spontaneously Deconlonzied	17	6 (35.3%)
MRSA Remained Colonized	17	11 (64.7%)
MRSA Newly Colonized	165	9 (5.5%)
MRSA Remained Uncolonized	165	156 (94.5%)
VRE Colonized at Baseline	182	47 (25.8%)
VRE Not Colonized at Baseline	182	135 (74.2%)
VRE Colonized at Discharge	182	46 (25.3%)
VRE Spontaneously Deconlonzied	47	20 (42.6%)
VRE Remained Colonized	47	27 (57.4%)
VRE Newly Colonized	135	19 (14.1%)
VRE Remained Uncolonized	135	116 (85.9%)
RGNB Colonized at Baseline	182	26 (14.3%)
RGNB Not Colonized at Baseline	182	156 (85.7%)
RGNB Colonized at Discharge	182	18 (9.9%)
RGNB Spontaneously Deconlonzied	26	21 (80.8%)
RGNB Remained Colonized	26	5 (19.2%)
RGNB Newly Colonized	156	13 (8.3%)
RGNB Remained Uncolonized	156	143 (91.7%)
MDRO Colonized at Baseline	182	67 (36.8%)
MDRO Not Colonized at Baseline	182	115 (63.2%)
MDRO Colonized at Discharge	182	65 (35.7%)
MDRO Spontaneously Deconlonzied	67	25 (37.3%)
MDRO Remained Colonized	67	42 (62.7%)
MDRO Newly Colonized	115	23 (20.0%)
MDRO Remained Uncolonized	115	92 (80.0%)

## Sheet: Figure 3
panel	organism	ExposureOrOutcome	N	numerator	percent	OR	LCL	UCL	PValue
a	MRSA	Participant hand colonized before use	331	14	0.0422961
a	MRSA	Participant hand not colonized before use	331	317	0.957704
a	MRSA	Rate of transmission from participant to equipment	14	4	0.285714
a	MRSA	Transmission from participant hand to surface	10	4	0.4
a	MRSA	Transmission from unknown source to surface	10	6	0.6
b	MRSA	Surface contaminated before use	335	17	0.0507463
b	MRSA	Surface not contaminated before use	335	318	0.949254
b	MRSA	Rate of transmission from equipment to participant hand	17	1	0.0588235
b	MRSA	Transmission from surface to participant hand	10	1	0.1
b	MRSA	Transmission from unknown source to participant hand	10	9	0.9
c	VRE	Participant hand colonized before use	331	36	0.108761
c	VRE	Participant hand not colonized before use	331	295	0.891239
c	VRE	Rate of transmission from participant to equipment	36	16	0.444444
c	VRE	Transmission from participant hand to surface	25	16	0.64
c	VRE	Transmission from unknown source to surface	25	9	0.36
d	VRE	Surface contaminated before use	335	35	0.104478
d	VRE	Surface not contaminated before use	335	300	0.895522
d	VRE	Rate of transmission from equipment to participant hand	35	2	0.0571429
d	VRE	Transmission from surface to participant hand	13	2	0.153846
d	VRE	Transmission from unknown source to participant hand	13	11	0.846154
e	MRSA	Participant hand not colonized first	331			1
e	MRSA	Participant hand colonized first	331			20.6816	5.05273	84.6529	2.52e-05
e	MRSA	Equipment not contaminated first	335			1
e	MRSA	Equipment contaminated first	335			2.24718	0.276066	18.2921	0.449145
e	VRE	Participant hand not colonized first	331			1
e	VRE	Participant hand colonized first	331			21.3048	8.16604	55.5833	4.05e-10
e	VRE	Equipment not contaminated first	335			1
e	VRE	Equipment contaminated first	335			1.68088	0.368931	7.65824	0.502095

## Sheet: Supplemental Figure 2
facility	organism	ColonizedSites	day_0	day_7	day_14	day_21	day_30	day_60	day_90	Total
a	mrsa	None	91	82	70	57	48	9	5	362
a	mrsa	H	3	2	2	0	1	0	0	8
a	mrsa	N	2	3	2	1	1	0	0	9
a	mrsa	G	0	1	0	0	1	1	0	3
a	mrsa	H&N	2	1	0	2	0	1	0	6
a	mrsa	H&G	0	1	1	0	0	0	0	2
a	mrsa	H&N&G	0	0	0	0	0	0	1	1
a	vre	None	71	66	56	40	36	8	4	281
a	vre	H	4	3	1	3	3	0	0	14
a	vre	N	1	1	0	1	1	0	0	4
a	vre	G	13	11	11	9	7	2	1	54
a	vre	H&G	8	7	7	7	3	0	1	33
a	vre	H&N&G	1	2	0	0	1	1	0	5
a	rgnb	None	88	82	67	55	47	9	6	354
a	rgnb	N	1	0	0	1	0	0	0	2
a	rgnb	G	9	7	6	3	4	2	0	31
a	rgnb	H&G	0	0	2	0	0	0	0	2
a	rgnb	N&G	0	0	0	1	0	0	0	1
a	rgnb	H&N&G	0	1	0	0	0	0	0	1
b	mrsa	None	49	42	36	25	24	9	5	190
b	mrsa	H	2	1	0	2	1	1	0	7
b	mrsa	N	1	1	2	3	1	2	2	12
b	mrsa	G	2	1	0	0	1	0	0	4
b	mrsa	H&N	1	1	1	1	0	0	1	5
b	mrsa	H&G	1	1	1	3	0	0	0	6
b	mrsa	N&G	0	1	0	0	0	0	0	1
b	mrsa	H&N&G	0	0	2	0	0	0	0	2
b	vre	None	41	35	28	23	18	11	6	162
b	vre	H	1	1	0	1	1	0	0	4
b	vre	N	1	0	0	0	0	0	0	1
b	vre	G	5	3	6	6	3	0	1	24
b	vre	H&N	0	0	1	0	0	0	0	1
b	vre	H&G	4	7	4	2	3	0	1	21
b	vre	N&G	0	0	1	0	0	0	0	1
b	vre	H&N&G	4	2	2	2	2	1	0	13
b	rgnb	None	44	40	36	27	22	8	8	185
b	rgnb	N	2	1	0	1	1	2	0	7
b	rgnb	G	8	4	5	5	4	2	0	28
b	rgnb	H&N	0	1	0	0	0	0	0	1
b	rgnb	H&G	1	1	1	0	0	0	0	3
b	rgnb	N&G	1	1	0	1	0	0	0	3
b	mrsa	None	38	32	15	12	6	5	3	111
b	mrsa	H	0	0	1	1	0	0	0	2
b	mrsa	N	1	1	1	0	0	0	0	3
b	mrsa	H&N	0	0	0	2	1	0	0	3
b	mrsa	H&G	0	1	0	0	0	0	0	1
b	mrsa	H&N&G	2	1	2	0	1	0	0	6
b	vre	None	33	25	14	13	7	4	2	98
b	vre	H	3	0	0	0	1	0	1	5
b	vre	N	0	1	0	0	0	0	0	1
b	vre	G	3	7	2	0	0	0	0	12
b	vre	H&G	2	2	3	1	0	0	0	8
b	vre	N&G	0	0	0	1	0	0	0	1
b	vre	H&N&G	0	0	0	0	0	1	0	1
b	rgnb	None	36	29	15	12	8	4	3	107
b	rgnb	H	0	1	0	0	0	0	0	1
b	rgnb	N	0	1	0	0	0	0	0	1
b	rgnb	G	4	2	3	2	0	1	0	12
b	rgnb	H&N	0	0	1	0	0	0	0	1
b	rgnb	H&G	1	0	0	1	0	0	0	2
b	rgnb	N&G	0	1	0	0	0	0	0	1
b	rgnb	H&N&G	0	1	0	0	0	0	0	1

## Sheet: Supplemental Figure 3
facility	organism	contamination	visit_1	visit_2	visit_3	visit_4	visit_5	Total
a	mrsa	No	75	66	51	22	5	219
a	mrsa	Yes	3	5	4	0	0	12
a	vre	No	64	56	48	17	4	189
a	vre	Yes	14	15	7	5	1	42
a	rgnb	No	77	70	55	21	5	228
a	rgnb	Yes	1	1	0	1	0	3
b	mrsa	No	24	11	6	4	2	47
b	mrsa	Yes	2	2	4	1	0	9
b	vre	No	21	12	10	4	2	49
b	vre	Yes	5	1	0	1	0	7
b	rgnb	No	26	13	10	5	2	56
b	rgnb	Yes
c	mrsa	No	28	15	7	2		52
c	mrsa	Yes	2	1	0	0		3
c	vre	No	29	16	7	2		54
c	vre	Yes	1	0	0	0		1
c	rgnb	No	30	16	7	2		55
c	rgnb	Yes

## Sheet: Supplemental Figure 4
label	a_denominator	a_numerator_pct	b_denominator	b_numerator_pct	c_denominator	c_numerator_pct
MRSA Colonized at Baseline	90	7 (7.8%)	55	7 (12.7%)	37	3 (8.1%)
MRSA Not Colonized at Baseline	90	83 (92.2%)	55	48 (87.3%)	37	34 (91.9%)
MRSA Colonized at Discharge	90	6 (6.7%)	55	9 (16.4%)	37	5 (13.5%)
MRSA Spontaneously Deconlonzied	7	3 (42.9%)	7	3 (42.9%)	3	0 (0.0%)
MRSA Remained Colonized	7	4 (57.1%)	7	4 (57.1%)	3	3 (100.0%)
MRSA Newly Colonized	83	2 (2.4%)	48	5 (10.4%)	34	2 (5.9%)
MRSA Remained Uncolonized	83	81 (97.6%)	48	43 (89.6%)	34	32 (94.1%)
VRE Colonized at Baseline	90	25 (27.8%)	55	15 (27.3%)	37	7 (18.9%)
VRE Not Colonized at Baseline	90	65 (72.2%)	55	40 (72.7%)	37	30 (81.1%)
VRE Colonized at Discharge	90	24 (26.7%)	55	14 (25.5%)	37	8 (21.6%)
VRE Spontaneously Deconlonzied	25	11 (44.0%)	15	5 (33.3%)	7	4 (57.1%)
VRE Remained Colonized	25	14 (56.0%)	15	10 (66.7%)	7	3 (42.9%)
VRE Newly Colonized	65	10 (15.4%)	40	4 (10.0%)	30	5 (16.7%)
VRE Remained Uncolonized	65	55 (84.6%)	40	36 (90.0%)	30	25 (83.3%)
RGNB Colonized at Baseline	90	9 (10.0%)	55	12 (21.8%)	37	5 (13.5%)
RGNB Not Colonized at Baseline	90	81 (90.0%)	55	43 (78.2%)	37	32 (86.5%)
RGNB Colonized at Discharge	90	8 (8.9%)	55	6 (10.9%)	37	4 (10.8%)
RGNB Spontaneously Deconlonzied	9	7 (77.8%)	12	11 (91.7%)	5	3 (60.0%)
RGNB Remained Colonized	9	2 (22.2%)	12	1 (8.3%)	5	2 (40.0%)
RGNB Newly Colonized	81	6 (7.4%)	43	5 (11.6%)	32	2 (6.3%)
RGNB Remained Uncolonized	81	75 (92.6%)	43	38 (88.4%)	32	30 (93.8%)
MDRO Colonized at Baseline	90	32 (35.6%)	55	24 (43.6%)	37	11 (29.7%)
MDRO Not Colonized at Baseline	90	58 (64.4%)	55	31 (56.4%)	37	26 (70.3%)
MDRO Colonized at Discharge	90	30 (33.3%)	55	23 (41.8%)	37	12 (32.4%)
MDRO Spontaneously Deconlonzied	32	14 (43.8%)	24	8 (33.3%)	11	3 (27.3%)
MDRO Remained Colonized	32	18 (56.3%)	24	16 (66.7%)	11	8 (72.7%)
MDRO Newly Colonized	58	12 (20.7%)	31	7 (22.6%)	26	4 (15.4%)
MDRO Remained Uncolonized	58	46 (79.3%)	31	24 (77.4%)	26	22 (84.6%)
